# Supplementary material for: Blood Meals With Active and Heat-Inactivated Serum Modifies the Gene Expression and Microbiome of Aedes albopictus
Source: Front Microbiol. 2021 Sep 9;12:724345. doi: 10.3389/fmicb.2021.724345 (PMC8458951; doi:10.3389/fmicb.2021.724345)
Supplement: Supplementary Figure 1 — Virome classification of Ae. albopictus samples using DIAMOND and the lowest common ancestor (LCA) approach, with results visualized by Krona. Normalized abundance of viral reads aligning to the indicated virus species. [file Data_Sheet_1.zip › Table 3.XLSX]

## Sheet: Bacteria
Bacteria OTU	# contings	# reads	Avg. % identity	Range % identity	Avg. Log (e-value)
Rhodospirillaceae	21	85803	69.4	55.3 - 100	-52.679
Anaplasmataceae	393	51953	83.4	51.2 - 100	-83.871
Caulobacteraceae	4	27614	75.6	52.6 - 100	-32.538
Actinobacteria	116	15462	67.5	51 - 100	-18.343
Sphingomonadaceae	9	13776	66.43	51 - 100	-29.99
Acetobacteraceae	6	12641	65.6	56.1 - 100	-34.681
Rhizobiaceae	7	11610	68.2	55.8 - 100	-19.93
Halobacteriales	6	10254	85.2	55 - 100	-35.458
Bradyrhizobiaceae	5	9260	64.6	53.2 - 98.6	-20.626
Rickettsiaceae	2	8020	75.1	54 - 96.2	-7.32
Oxalobacteraceae	6	6034	96.56	58.3 - 100	-27.041
Desulfurococcaceae	5	5711	64.13	55.8 - 96.2	-23.086
Phyllobacteriaceae	2	5539	79.05	58.1 - 100	-9.653
Deltaproteobacteria	38	5044	67.16	51 - 100	-23.684
Bacteroidetes	75	4924	65.79	52.1 - 100	-25.549
Phreatobacter	2	4807	87.1	60.1 - 100	-88.886
Clostridia	43	4444	74.94	53.1 - 98	-21.669
Xanthobacteraceae	2	3956	77.65	59.1 - 96.2	-51.26
Hyphomicrobiaceae	3	3157	65.93	54.9 - 98	-12.366
Rhodobacterales	11	3032	72.18	57.5 - 100	-20.913
Burkholderiaceae	3	2824	83	73.2 - 100	-24.036
Emcibacteraceae	2	2538	75.1	54 - 96.2	-107.37
Methylophilaceae	2	2338	77.85	59.5 - 96.2	-27.393
Rhodobiaceae	2	2206	77.15	58.1 - 96.2	-59.055
Enterobacteriaceae	4	2025	92.52	52.2 - 100	-14.667
Thermococcus	6	1995	71.6	54.2 -96.2	-23.823
Acidobacteria	6	1939	69.66	57.5 - 96.2	-31.046
Beijerinckiaceae	3	1715	65.57	59.2 - 96.2	-13.327
Comamonadaceae	13	1542	68.86	56.9 - 100	-7.68
Methylobacteriaceae	2	1303	78.45	53.2 - 100	-12.3
Pseudomonadaceae	9	951	66.98	51 - 100	-17.349

## Sheet: Viruses
Virus	# contings	# reads	Avg. % identity	Range % identity	Avg. Log(e-value)
Aedes albopictus anphevirus	39	8596	98	64.73- 99.84	-133.1
Australian Anopheles totivirus	15	3068	78.33	63.3 -89.8	-70.7
Aedes flavivirus	17	2896	82.03	60 - 100	-76.3
Kamiti River virus	4	1192	72.25	62.2 - 88	-61.3
Cell fusing agent virus	1	822	78.15	78.15	-46.3
Phasi Charoen-like phasivirus	6	442	67.71	60 - 79.6	-54.2
