# Supplementary material for: Blood Meals With Active and Heat-Inactivated Serum Modifies the Gene Expression and Microbiome of Aedes albopictus
Source: Front Microbiol. 2021 Sep 9;12:724345. doi: 10.3389/fmicb.2021.724345 (PMC8458951; doi:10.3389/fmicb.2021.724345)
Supplement: Supplementary Figure 1 — Virome classification of Ae. albopictus samples using DIAMOND and the lowest common ancestor (LCA) approach, with results visualized by Krona. Normalized abundance of viral reads aligning to the indicated virus species. [file Data_Sheet_1.zip › Table 1.XLSX]

## Sheet: NB vs SF_Upregulated
#term ID	term description	observed gene count	background gene count	strength	false discovery rate	matching proteins in your network (IDs)	matching proteins in your network (labels)
aag00250	Alanine, aspartate and glutamate metabolism	4	25	0.76	0.0216	7159.AAEL001887-PB,7159.AAEL003581-PA,7159.AAEL004685-PA,7159.AAEL012579-PA	AAEL001887,AAEL003581,AAEL004685,AAEL012579
aag00520	Amino sugar and nucleotide sugar metabolism	10	37	0.99	4.67e-06	7159.AAEL001331-PB,7159.AAEL001607-PA,7159.AAEL001627-PA,7159.AAEL002331-PA,7159.AAEL002781-PB,7159.AAEL002972-PA,7159.AAEL004931-PA,7159.AAEL009298-PA,7159.AAEL009497-PA,7159.AAEL014961-PA	AAEL001331,AAEL001607,UAP,AAEL002331,AAEL002781,AAEL002972,AAEL004931,AAEL009298,AAEL009497,AAEL014961
aag00970	Aminoacyl-tRNA biosynthesis	6	40	0.73	0.005	7159.AAEL000199-PA,7159.AAEL004345-PA,7159.AAEL005037-PA,7159.AAEL006577-PA,7159.AAEL013521-PA,7159.AAEL014702-PA	AAEL000199,AAEL004345,AAEL005037,AAEL006577,AAEL013521,AAEL014702
aag00330	Arginine and proline metabolism	7	26	0.98	0.00018	7159.AAEL000213-PA,7159.AAEL001588-PA,7159.AAEL007033-PA,7159.AAEL007878-PA,7159.AAEL009185-PA,7159.AAEL011756-PA,7159.AAEL012579-PA	AAEL000213,AAEL001588,AAEL007033,AAEL007878,AAEL009185,AAEL011756,AAEL012579
aag00410	beta-Alanine metabolism	6	16	1.13	0.00016	7159.AAEL001134-PA,7159.AAEL001588-PA,7159.AAEL003993-PA,7159.AAEL010146-PB,7159.AAEL011756-PA,7159.AAEL014452-PA	AAEL001134,AAEL001588,AAEL003993,AAEL010146,AAEL011756,AAEL014452
aag01230	Biosynthesis of amino acids	7	48	0.72	0.0026	7159.AAEL000746-PA,7159.AAEL001887-PB,7159.AAEL002510-PA,7159.AAEL007033-PA,7159.AAEL012578-PA,7159.AAEL012579-PA,7159.AAEL017029-PA	AAEL000746,AAEL001887,AAEL002510,AAEL007033,AAEL012578,AAEL012579,AAEL017029-PA
aag01040	Biosynthesis of unsaturated fatty acids	3	14	0.89	0.0278	7159.AAEL008740-PA,7159.AAEL008841-PA,7159.AAEL010146-PB	AAEL008740,AAEL008841,AAEL010146
aag00650	Butanoate metabolism	5	14	1.11	0.00069	7159.AAEL003993-PA,7159.AAEL004685-PA,7159.AAEL005201-PA,7159.AAEL006634-PA,7159.AAEL010146-PB	AAEL003993,AAEL004685,AAEL005201,AAEL006634,AAEL010146
aag01200	Carbon metabolism	14	78	0.81	2.65e-06	7159.AAEL000746-PA,7159.AAEL001134-PA,7159.AAEL002510-PA,7159.AAEL002764-PA,7159.AAEL003993-PA,7159.AAEL005552-PB,7159.AAEL006634-PA,7159.AAEL008166-PA,7159.AAEL008167-PB,7159.AAEL010146-PB,7159.AAEL012578-PA,7159.AAEL012579-PA,7159.AAEL012974-PA,7159.AAEL014452-PA	AAEL000746,AAEL001134,AAEL002510,AAEL002764,AAEL003993,AAEL005552,AAEL006634,AAEL008166,AAEL008167,AAEL010146,AAEL012578,AAEL012579,AAEL012974,AAEL014452
aag00020	Citrate cycle (TCA cycle)	7	30	0.92	0.00034	7159.AAEL000006-PC,7159.AAEL000080-PA,7159.AAEL000746-PA,7159.AAEL002764-PA,7159.AAEL005552-PB,7159.AAEL008166-PA,7159.AAEL008167-PB	AAEL000006,AAEL000080,AAEL000746,AAEL002764,AAEL005552,AAEL008166,AAEL008167
aag00270	Cysteine and methionine metabolism	4	25	0.76	0.0216	7159.AAEL004860-PA,7159.AAEL008166-PA,7159.AAEL008341-PA,7159.AAEL012579-PA	AAEL004860,AAEL008166,AAEL008341,AAEL012579
aag03030	DNA replication	4	34	0.62	0.0438	7159.AAEL000999-PA,7159.AAEL007581-PA,7159.AAEL010086-PA,7159.AAEL011811-PA	AAEL000999,AAEL007581,AAEL010086,AAEL011811
aag00071	Fatty acid degradation	13	30	1.19	1.92e-09	7159.AAEL002296-PA,7159.AAEL003709-PA,7159.AAEL003993-PA,7159.AAEL004739-PA,7159.AAEL004755-PA,7159.AAEL006634-PA,7159.AAEL007555-PA,7159.AAEL008841-PA,7159.AAEL009232-PA,7159.AAEL010146-PB,7159.AAEL010697-PA,7159.AAEL011756-PA,7159.AAEL014452-PA	AAEL002296,AAEL003709,AAEL003993,AAEL004739,AAEL004755,AAEL006634,AAEL007555,AAEL008841,AAEL009232,AAEL010146,AAEL010697,AAEL011756,AAEL014452
aag00062	Fatty acid elongation	5	14	1.11	0.00069	7159.AAEL002296-PA,7159.AAEL003993-PA,7159.AAEL008740-PA,7159.AAEL010146-PB,7159.AAEL010697-PA	AAEL002296,AAEL003993,AAEL008740,AAEL010146,AAEL010697
aag01212	Fatty acid metabolism	12	40	1.03	1.93e-07	7159.AAEL002296-PA,7159.AAEL003993-PA,7159.AAEL004739-PA,7159.AAEL006634-PA,7159.AAEL007555-PA,7159.AAEL008160-PA,7159.AAEL008740-PA,7159.AAEL008841-PA,7159.AAEL009232-PA,7159.AAEL010146-PB,7159.AAEL010697-PA,7159.AAEL014452-PA	AAEL002296,AAEL003993,AAEL004739,AAEL006634,AAEL007555,AAEL008160,AAEL008740,AAEL008841,AAEL009232,AAEL010146,AAEL010697,AAEL014452
aag00051	Fructose and mannose metabolism	4	22	0.81	0.0155	7159.AAEL001331-PB,7159.AAEL002331-PA,7159.AAEL009497-PA,7159.AAEL014961-PA	AAEL001331,AAEL002331,AAEL009497,AAEL014961
aag00480	Glutathione metabolism	7	37	0.83	0.00083	7159.AAEL000746-PA,7159.AAEL002978-PA,7159.AAEL004229-PA,7159.AAEL007878-PA,7159.AAEL009017-PA,7159.AAEL010644-PA,7159.AAEL012783-PA	AAEL000746,AAEL002978,GSTT4,AAEL007878,GSTT1,RNR1,AAEL012783
aag00260	Glycine, serine and threonine metabolism	7	27	0.97	0.00021	7159.AAEL000213-PA,7159.AAEL002510-PA,7159.AAEL003443-PA,7159.AAEL011756-PA,7159.AAEL012318-PA,7159.AAEL012578-PA,7159.AAEL012974-PA	AAEL000213,AAEL002510,AAEL003443,AAEL011756,AAEL012318,AAEL012578,AAEL012974
aag00010	Glycolysis / Gluconeogenesis	4	35	0.61	0.0458	7159.AAEL000006-PC,7159.AAEL000080-PA,7159.AAEL011510-PA,7159.AAEL011756-PA	AAEL000006,AAEL000080,AAEL011510,AAEL011756
aag00604	Glycosphingolipid biosynthesis - ganglio series	2	6	1.08	0.0438	7159.AAEL004580-PA,7159.AAEL004931-PA	AAEL004580,AAEL004931
aag00603	Glycosphingolipid biosynthesis - globo and isoglobo series	2	6	1.08	0.0438	7159.AAEL004931-PA,7159.AAEL005019-PA	AAEL004931,AAEL005019
aag00630	Glyoxylate and dicarboxylate metabolism	5	22	0.91	0.0026	7159.AAEL001887-PB,7159.AAEL002510-PA,7159.AAEL006634-PA,7159.AAEL008166-PA,7159.AAEL012974-PA	AAEL001887,AAEL002510,AAEL006634,AAEL008166,AAEL012974
aag00310	Lysine degradation	6	32	0.83	0.0021	7159.AAEL002764-PA,7159.AAEL003993-PA,7159.AAEL006634-PA,7159.AAEL010146-PB,7159.AAEL011756-PA,7159.AAEL014734-PA	AAEL002764,AAEL003993,AAEL006634,AAEL010146,AAEL011756,AAEL014734
aag04142	Lysosome	6	70	0.49	0.0417	7159.AAEL004580-PA,7159.AAEL004931-PA,7159.AAEL005763-PA,7159.AAEL006113-PB,7159.AAEL009531-PA,7159.AAEL015136-PA	AAEL004580,AAEL004931,AAEL005763,AAEL006113,AAEL009531,AAEL015136
aag01100	Metabolic pathways	86	716	0.63	7.16e-27	7159.AAEL000006-PC,7159.AAEL000064-PA,7159.AAEL000080-PA,7159.AAEL000213-PA,7159.AAEL000428-PA,7159.AAEL000746-PA,7159.AAEL001102-PA,7159.AAEL001134-PA,7159.AAEL001204-PA,7159.AAEL001331-PB,7159.AAEL001588-PA,7159.AAEL001607-PA,7159.AAEL001627-PA,7159.AAEL001887-PB,7159.AAEL002174-PA,7159.AAEL002269-PA,7159.AAEL002296-PA,7159.AAEL002331-PA,7159.AAEL002504-PA,7159.AAEL002510-PA,7159.AAEL002683-PA,…	AAEL000006,DCE,AAEL000080,AAEL000213,AAEL000428,AAEL000746,AAEL001102,AAEL001134,AAEL001204,AAEL001331,AAEL001588,AAEL001607,UAP,AAEL001887,AAEL002174,AAEL002269,AAEL002296,AAEL002331,AAEL002504,AAEL002510,AAEL002683,AAEL002687,AAEL002764,AAEL002781,AAEL002972,AAEL002978,AAEL003125,AAEL003188,AAEL003213,AAEL003497,AAEL003581,AAEL003606,AAEL003666,AAEL003993,AAEL004435,AAEL004457,AAEL004580,AAEL00…
aag00670	One carbon pool by folate	3	12	0.95	0.0213	7159.AAEL002510-PA,7159.AAEL010640-PA,7159.AAEL012825-PA	AAEL002510,AAEL010640,AAEL012825
aag00511	Other glycan degradation	4	15	0.98	0.005	7159.AAEL004580-PA,7159.AAEL004931-PA,7159.AAEL005763-PA,7159.AAEL010653-PA	AAEL004580,AAEL004931,AAEL005763,AAEL010653
aag04146	Peroxisome	11	65	0.78	5.51e-05	7159.AAEL000213-PA,7159.AAEL000746-PA,7159.AAEL002683-PA,7159.AAEL002687-PA,7159.AAEL002723-PA,7159.AAEL003709-PA,7159.AAEL008841-PA,7159.AAEL009232-PA,7159.AAEL010047-PA,7159.AAEL010461-PA,7159.AAEL012439-PA	AAEL000213,AAEL000746,AAEL002683,AAEL002687,AAEL002723,AAEL003709,AAEL008841,AAEL009232,AAEL010047,AAEL010461,AAEL012439
aag00400	Phenylalanine, tyrosine and tryptophan biosynthesis	2	4	1.25	0.0278	7159.AAEL012579-PA,7159.AAEL017029-PA	AAEL012579,AAEL017029-PA
aag00640	Propanoate metabolism	8	18	1.2	3.63e-06	7159.AAEL001134-PA,7159.AAEL003993-PA,7159.AAEL005552-PB,7159.AAEL006634-PA,7159.AAEL008366-PA,7159.AAEL010146-PB,7159.AAEL014452-PA,7159.AAEL017059-PA	AAEL001134,AAEL003993,AAEL005552,AAEL006634,AAEL008366,AAEL010146,AAEL014452,AAEL017059-PA
aag03050	Proteasome	12	35	1.09	6.89e-08	7159.AAEL000270-PA,7159.AAEL002401-PA,7159.AAEL002906-PA,7159.AAEL003431-PA,7159.AAEL003871-PA,7159.AAEL004563-PA,7159.AAEL004733-PA,7159.AAEL006315-PA,7159.AAEL009898-PA,7159.AAEL010087-PA,7159.AAEL012943-PA,7159.AAEL014325-PA	AAEL000270,AAEL002401,AAEL002906,AAEL003431,AAEL003871,AAEL004563,AAEL004733,AAEL006315,AAEL009898,AAEL010087,AAEL012943,AAEL014325
aag03060	Protein export	5	20	0.95	0.0021	7159.AAEL003418-PA,7159.AAEL004914-PA,7159.AAEL010060-PA,7159.AAEL013076-PA,7159.AAEL017349-PA	AAEL003418,AAEL004914,AAEL010060,AAEL013076,AAEL017349-PA
aag04141	Protein processing in endoplasmic reticulum	12	106	0.61	0.00053	7159.AAEL000641-PA,7159.AAEL000807-PA,7159.AAEL001005-PA,7159.AAEL001432-PA,7159.AAEL002174-PA,7159.AAEL010032-PA,7159.AAEL010065-PA,7159.AAEL011708-PA,7159.AAEL012827-PA,7159.AAEL014843-PA,7159.AAEL017263-PA,7159.AAEL017349-PA	AAEL000641,AAEL000807,AAEL001005,AAEL001432,AAEL002174,AAEL010032,AAEL010065,AAEL011708,AAEL012827,AAEL014843,AAEL017263-PA,AAEL017349-PA
aag00230	Purine metabolism	11	109	0.56	0.0019	7159.AAEL001102-PA,7159.AAEL002269-PA,7159.AAEL002683-PA,7159.AAEL003213-PA,7159.AAEL003581-PA,7159.AAEL003606-PA,7159.AAEL005384-PA,7159.AAEL005676-PA,7159.AAEL010640-PA,7159.AAEL010644-PA,7159.AAEL012825-PA	AAEL001102,AAEL002269,AAEL002683,AAEL003213,AAEL003581,AAEL003606,AAEL005384,AAEL005676,AAEL010640,RNR1,AAEL012825
aag00620	Pyruvate metabolism	6	30	0.86	0.0018	7159.AAEL000006-PC,7159.AAEL000080-PA,7159.AAEL006634-PA,7159.AAEL008166-PA,7159.AAEL008167-PB,7159.AAEL011756-PA	AAEL000006,AAEL000080,AAEL006634,AAEL008166,AAEL008167,AAEL011756
aag00450	Selenocompound metabolism	3	8	1.13	0.009	7159.AAEL002886-PA,7159.AAEL004435-PA,7159.AAEL008849-PA	AAEL002886,AAEL004435,AAEL008849
aag00600	Sphingolipid metabolism	5	21	0.93	0.0023	7159.AAEL003188-PA,7159.AAEL004580-PA,7159.AAEL004710-PB,7159.AAEL007030-PA,7159.AAEL008510-PA	AAEL003188,AAEL004580,AAEL004710,AAEL007030,AAEL008510
aag00072	Synthesis and degradation of ketone bodies	2	5	1.16	0.0363	7159.AAEL005201-PA,7159.AAEL006634-PA	AAEL005201,AAEL006634
aag00380	Tryptophan metabolism	7	19	1.12	4.37e-05	7159.AAEL000428-PA,7159.AAEL003993-PA,7159.AAEL004435-PA,7159.AAEL006634-PA,7159.AAEL008879-PA,7159.AAEL010146-PB,7159.AAEL011756-PA	AAEL000428,AAEL003993,AAEL004435,AAEL006634,kh,AAEL010146,AAEL011756
aag00350	Tyrosine metabolism	3	17	0.8	0.0402	7159.AAEL000064-PA,7159.AAEL011973-PA,7159.AAEL012579-PA	DCE,AAEL011973,AAEL012579
aag00280	Valine, leucine and isoleucine degradation	16	34	1.23	6.36e-12	7159.AAEL001134-PA,7159.AAEL002296-PA,7159.AAEL003125-PA,7159.AAEL003993-PA,7159.AAEL005201-PA,7159.AAEL006634-PA,7159.AAEL007555-PA,7159.AAEL008366-PA,7159.AAEL009324-PB,7159.AAEL010146-PB,7159.AAEL010296-PA,7159.AAEL010697-PA,7159.AAEL011756-PA,7159.AAEL013967-PA,7159.AAEL014452-PA,7159.AAEL017059-PA	AAEL001134,AAEL002296,AAEL003125,AAEL003993,AAEL005201,AAEL006634,AAEL007555,AAEL008366,AAEL009324,AAEL010146,AAEL010296,AAEL010697,AAEL011756,AAEL013967,AAEL014452,AAEL017059-PA

## Sheet: NB vs SF_Downregulated
#term ID	term description	observed gene count	background gene count	strength	false discovery rate	matching proteins in your network (IDs)	matching proteins in your network (labels)
aag00040	Pentose and glucuronate interconversions	6	25	1.19	0.00034	7159.AAEL001816-PA,7159.AAEL009951-PA,7159.AAEL011112-PC,7159.AAEL011129-PA,7159.AAEL014244-PA,7159.AAEL014246-PA	AAEL001816,AAEL009951,AAEL011112,AAEL011129,AAEL014244,AAEL014246
aag00980	Metabolism of xenobiotics by cytochrome P450	4	20	1.11	0.0118	7159.AAEL001816-PA,7159.AAEL009951-PA,7159.AAEL014244-PA,7159.AAEL014246-PA	AAEL001816,AAEL009951,AAEL014244,AAEL014246
aag00053	Ascorbate and aldarate metabolism	3	12	1.21	0.0201	7159.AAEL001816-PA,7159.AAEL014244-PA,7159.AAEL014246-PA	AAEL001816,AAEL014244,AAEL014246
aag00830	Retinol metabolism	3	11	1.25	0.0201	7159.AAEL001816-PA,7159.AAEL014244-PA,7159.AAEL014246-PA	AAEL001816,AAEL014244,AAEL014246
aag00910	Nitrogen metabolism	3	11	1.25	0.0201	7159.AAEL004930-PA,7159.AAEL009330-PA,7159.AAEL014768-PA	AAEL004930,AAEL009330,AAEL014768
aag00600	Sphingolipid metabolism	3	21	0.97	0.0442	7159.AAEL001478-PA,7159.AAEL001645-PA,7159.AAEL007322-PA	AAEL001478,AAEL001645,AAEL007322
aag00982	Drug metabolism - cytochrome P450	3	20	0.99	0.0442	7159.AAEL001816-PA,7159.AAEL014244-PA,7159.AAEL014246-PA	AAEL001816,AAEL014244,AAEL014246
aag00860	Porphyrin and chlorophyll metabolism	3	23	0.93	0.0471	7159.AAEL001816-PA,7159.AAEL014244-PA,7159.AAEL014246-PA	AAEL001816,AAEL014244,AAEL014246

## Sheet: IB vs SF_Upregulated
#term ID	term description	observed gene count	background gene count	strength	false discovery rate	matching proteins in your network (IDs)	matching proteins in your network (labels)
aag02010	ABC transporters	3	12	0.89	0.0268	7159.AAEL008134-PA,7159.AAEL008384-PA,7159.AAEL010047-PA	AAEL008134,AAEL008384,AAEL010047
aag00250	Alanine, aspartate and glutamate metabolism	5	25	0.8	0.0068	7159.AAEL001887-PB,7159.AAEL004685-PA,7159.AAEL009510-PA,7159.AAEL010464-PC,7159.AAEL012579-PA	AAEL001887,AAEL004685,AAEL009510,GDH,AAEL012579
aag00520	Amino sugar and nucleotide sugar metabolism	7	37	0.77	0.0017	7159.AAEL001331-PB,7159.AAEL001627-PA,7159.AAEL002781-PB,7159.AAEL004931-PA,7159.AAEL009497-PA,7159.AAEL009510-PA,7159.AAEL014961-PA	AAEL001331,UAP,AAEL002781,AAEL004931,AAEL009497,AAEL009510,AAEL014961
aag00330	Arginine and proline metabolism	8	26	0.98	5.76e-05	7159.AAEL000213-PA,7159.AAEL001588-PA,7159.AAEL007033-PA,7159.AAEL009185-PA,7159.AAEL010071-PA,7159.AAEL011756-PA,7159.AAEL012579-PA,7159.AAEL014080-PA	AAEL000213,AAEL001588,AAEL007033,AAEL009185,AAEL010071,AAEL011756,AAEL012579,AAEL014080
aag00220	Arginine biosynthesis	3	13	0.86	0.0314	7159.AAEL001887-PB,7159.AAEL010464-PC,7159.AAEL012579-PA	AAEL001887,GDH,AAEL012579
aag00410	beta-Alanine metabolism	8	16	1.2	4.6e-06	7159.AAEL001134-PA,7159.AAEL001588-PA,7159.AAEL003993-PA,7159.AAEL010071-PA,7159.AAEL010146-PB,7159.AAEL011756-PA,7159.AAEL014080-PA,7159.AAEL014452-PA	AAEL001134,AAEL001588,AAEL003993,AAEL010071,AAEL010146,AAEL011756,AAEL014080,AAEL014452
aag01230	Biosynthesis of amino acids	6	48	0.59	0.0175	7159.AAEL000746-PA,7159.AAEL001887-PB,7159.AAEL002510-PA,7159.AAEL007033-PA,7159.AAEL012578-PA,7159.AAEL012579-PA	AAEL000746,AAEL001887,AAEL002510,AAEL007033,AAEL012578,AAEL012579
aag01040	Biosynthesis of unsaturated fatty acids	3	14	0.83	0.0363	7159.AAEL008740-PA,7159.AAEL008841-PA,7159.AAEL010146-PB	AAEL008740,AAEL008841,AAEL010146
aag00650	Butanoate metabolism	6	14	1.13	0.00015	7159.AAEL003993-PA,7159.AAEL004137-PA,7159.AAEL004685-PA,7159.AAEL005201-PA,7159.AAEL006634-PA,7159.AAEL010146-PB	AAEL003993,AAEL004137,AAEL004685,AAEL005201,AAEL006634,AAEL010146
aag01200	Carbon metabolism	15	78	0.78	2.18e-06	7159.AAEL000746-PA,7159.AAEL001134-PA,7159.AAEL002510-PA,7159.AAEL002764-PA,7159.AAEL003993-PA,7159.AAEL004137-PA,7159.AAEL006634-PA,7159.AAEL008166-PA,7159.AAEL008167-PB,7159.AAEL010146-PB,7159.AAEL010464-PC,7159.AAEL012578-PA,7159.AAEL012579-PA,7159.AAEL012974-PA,7159.AAEL014452-PA	AAEL000746,AAEL001134,AAEL002510,AAEL002764,AAEL003993,AAEL004137,AAEL006634,AAEL008166,AAEL008167,AAEL010146,GDH,AAEL012578,AAEL012579,AAEL012974,AAEL014452
aag00020	Citrate cycle (TCA cycle)	6	30	0.8	0.0031	7159.AAEL000006-PC,7159.AAEL000080-PA,7159.AAEL000746-PA,7159.AAEL002764-PA,7159.AAEL008166-PA,7159.AAEL008167-PB	AAEL000006,AAEL000080,AAEL000746,AAEL002764,AAEL008166,AAEL008167
aag00270	Cysteine and methionine metabolism	6	25	0.88	0.0016	7159.AAEL004860-PA,7159.AAEL008166-PA,7159.AAEL010071-PA,7159.AAEL012014-PA,7159.AAEL012579-PA,7159.AAEL013828-PA	AAEL004860,AAEL008166,AAEL010071,AAEL012014,AAEL012579,AAEL013828
aag00071	Fatty acid degradation	16	30	1.22	7.59e-12	7159.AAEL002296-PA,7159.AAEL003709-PA,7159.AAEL003993-PA,7159.AAEL004137-PA,7159.AAEL004739-PA,7159.AAEL004755-PA,7159.AAEL006634-PA,7159.AAEL007536-PA,7159.AAEL007555-PA,7159.AAEL008841-PA,7159.AAEL009232-PA,7159.AAEL010146-PB,7159.AAEL010697-PA,7159.AAEL011756-PA,7159.AAEL014080-PA,7159.AAEL014452-PA	AAEL002296,AAEL003709,AAEL003993,AAEL004137,AAEL004739,AAEL004755,AAEL006634,AAEL007536,AAEL007555,AAEL008841,AAEL009232,AAEL010146,AAEL010697,AAEL011756,AAEL014080,AAEL014452
aag00062	Fatty acid elongation	5	14	1.05	0.0012	7159.AAEL002296-PA,7159.AAEL003993-PA,7159.AAEL008740-PA,7159.AAEL010146-PB,7159.AAEL010697-PA	AAEL002296,AAEL003993,AAEL008740,AAEL010146,AAEL010697
aag01212	Fatty acid metabolism	13	40	1.01	1.08e-07	7159.AAEL002296-PA,7159.AAEL003993-PA,7159.AAEL004137-PA,7159.AAEL004739-PA,7159.AAEL006634-PA,7159.AAEL007536-PA,7159.AAEL007555-PA,7159.AAEL008740-PA,7159.AAEL008841-PA,7159.AAEL009232-PA,7159.AAEL010146-PB,7159.AAEL010697-PA,7159.AAEL014452-PA	AAEL002296,AAEL003993,AAEL004137,AAEL004739,AAEL006634,AAEL007536,AAEL007555,AAEL008740,AAEL008841,AAEL009232,AAEL010146,AAEL010697,AAEL014452
aag00480	Glutathione metabolism	6	37	0.71	0.0068	7159.AAEL000746-PA,7159.AAEL002978-PA,7159.AAEL004229-PA,7159.AAEL009017-PA,7159.AAEL010071-PA,7159.AAEL012783-PA	AAEL000746,AAEL002978,GSTT4,GSTT1,AAEL010071,AAEL012783
aag00561	Glycerolipid metabolism	4	29	0.64	0.0443	7159.AAEL001204-PA,7159.AAEL003363-PA,7159.AAEL011756-PA,7159.AAEL014080-PA	AAEL001204,AAEL003363,AAEL011756,AAEL014080
aag00260	Glycine, serine and threonine metabolism	6	27	0.84	0.0021	7159.AAEL000213-PA,7159.AAEL002510-PA,7159.AAEL011756-PA,7159.AAEL012318-PA,7159.AAEL012578-PA,7159.AAEL012974-PA	AAEL000213,AAEL002510,AAEL011756,AAEL012318,AAEL012578,AAEL012974
aag00010	Glycolysis / Gluconeogenesis	6	35	0.73	0.0055	7159.AAEL000006-PC,7159.AAEL000080-PA,7159.AAEL011510-PA,7159.AAEL011756-PA,7159.AAEL012014-PA,7159.AAEL014080-PA	AAEL000006,AAEL000080,AAEL011510,AAEL011756,AAEL012014,AAEL014080
aag00630	Glyoxylate and dicarboxylate metabolism	6	22	0.93	0.00097	7159.AAEL001887-PB,7159.AAEL002510-PA,7159.AAEL004509-PA,7159.AAEL006634-PA,7159.AAEL008166-PA,7159.AAEL012974-PA	AAEL001887,AAEL002510,AAEL004509,AAEL006634,AAEL008166,AAEL012974
aag00340	Histidine metabolism	3	8	1.07	0.0123	7159.AAEL001588-PA,7159.AAEL011756-PA,7159.AAEL014080-PA	AAEL001588,AAEL011756,AAEL014080
aag00310	Lysine degradation	7	32	0.84	0.00097	7159.AAEL002764-PA,7159.AAEL003993-PA,7159.AAEL006634-PA,7159.AAEL010146-PB,7159.AAEL011756-PA,7159.AAEL014080-PA,7159.AAEL014734-PA	AAEL002764,AAEL003993,AAEL006634,AAEL010146,AAEL011756,AAEL014080,AAEL014734
aag04142	Lysosome	9	70	0.61	0.0031	7159.AAEL004580-PA,7159.AAEL004931-PA,7159.AAEL005763-PA,7159.AAEL006113-PB,7159.AAEL006390-PA,7159.AAEL006516-PA,7159.AAEL009531-PA,7159.AAEL011025-PA,7159.AAEL015136-PA	AAEL004580,AAEL004931,AAEL005763,AAEL006113,AAEL006390,AAEL006516,AAEL009531,AAEL011025,AAEL015136
aag01100	Metabolic pathways	95	716	0.62	2.44e-28	7159.AAEL000006-PC,7159.AAEL000080-PA,7159.AAEL000213-PA,7159.AAEL000372-PA,7159.AAEL000428-PA,7159.AAEL000746-PA,7159.AAEL001134-PA,7159.AAEL001204-PA,7159.AAEL001331-PB,7159.AAEL001588-PA,7159.AAEL001627-PA,7159.AAEL001887-PB,7159.AAEL002174-PA,7159.AAEL002183-PA,7159.AAEL002269-PA,7159.AAEL002296-PA,7159.AAEL002464-PA,7159.AAEL002504-PA,7159.AAEL002510-PA,7159.AAEL002683-PA,7159.AAEL002687-PA,…	AAEL000006,AAEL000080,AAEL000213,AAEL000372,AAEL000428,AAEL000746,AAEL001134,AAEL001204,AAEL001331,AAEL001588,UAP,AAEL001887,AAEL002174,AAEL002183,AAEL002269,AAEL002296,AAEL002464,AAEL002504,AAEL002510,AAEL002683,AAEL002687,AAEL002703,AAEL002764,AAEL002781,AAEL002978,AAEL003188,AAEL003213,AAEL003298,AAEL003497,AAEL003606,AAEL003666,AAEL003993,AAEL004137,AAEL004457,AAEL004509,AAEL004580,AAEL004685…
aag00910	Nitrogen metabolism	3	11	0.93	0.0226	7159.AAEL001887-PB,7159.AAEL005520-PB,7159.AAEL010464-PC	AAEL001887,AAEL005520,GDH
aag00511	Other glycan degradation	4	15	0.92	0.0076	7159.AAEL004580-PA,7159.AAEL004931-PA,7159.AAEL005763-PA,7159.AAEL010653-PA	AAEL004580,AAEL004931,AAEL005763,AAEL010653
aag00190	Oxidative phosphorylation	10	99	0.5	0.0068	7159.AAEL002464-PA,7159.AAEL002504-PA,7159.AAEL006390-PA,7159.AAEL006516-PA,7159.AAEL008787-PA,7159.AAEL009808-PA,7159.AAEL010819-PA,7159.AAEL011025-PA,7159.AAEL012035-PA,7159.AAEL012819-PA	AAEL002464,AAEL002504,AAEL006390,AAEL006516,VhaA,AAEL009808,AAEL010819,AAEL011025,AAEL012035,AAEL012819
aag04146	Peroxisome	14	65	0.83	1.96e-06	7159.AAEL000213-PA,7159.AAEL000746-PA,7159.AAEL002683-PA,7159.AAEL002687-PA,7159.AAEL002723-PA,7159.AAEL003709-PA,7159.AAEL006224-PA,7159.AAEL007023-PA,7159.AAEL008841-PA,7159.AAEL009232-PA,7159.AAEL009748-PA,7159.AAEL010047-PA,7159.AAEL010461-PA,7159.AAEL012439-PA	AAEL000213,AAEL000746,AAEL002683,AAEL002687,AAEL002723,AAEL003709,AAEL006224,AAEL007023,AAEL008841,AAEL009232,AAEL009748,AAEL010047,AAEL010461,AAEL012439
aag04145	Phagosome	12	60	0.8	1.7e-05	7159.AAEL001005-PA,7159.AAEL002464-PA,7159.AAEL005052-PA,7159.AAEL006390-PA,7159.AAEL006516-PA,7159.AAEL008787-PA,7159.AAEL009808-PA,7159.AAEL010819-PA,7159.AAEL011025-PA,7159.AAEL011197-PB,7159.AAEL012035-PA,7159.AAEL012819-PA	AAEL001005,AAEL002464,AAEL005052,AAEL006390,AAEL006516,VhaA,AAEL009808,AAEL010819,AAEL011025,AAEL011197,AAEL012035,AAEL012819
aag00640	Propanoate metabolism	6	18	1.02	0.00043	7159.AAEL001134-PA,7159.AAEL003993-PA,7159.AAEL006634-PA,7159.AAEL010146-PB,7159.AAEL012014-PA,7159.AAEL014452-PA	AAEL001134,AAEL003993,AAEL006634,AAEL010146,AAEL012014,AAEL014452
aag03050	Proteasome	19	35	1.23	4.87e-14	7159.AAEL000270-PA,7159.AAEL002401-PA,7159.AAEL002508-PA,7159.AAEL002906-PA,7159.AAEL003431-PA,7159.AAEL003871-PA,7159.AAEL004563-PA,7159.AAEL004733-PA,7159.AAEL006061-PA,7159.AAEL006315-PA,7159.AAEL006441-PA,7159.AAEL007049-PA,7159.AAEL008770-PA,7159.AAEL010087-PA,7159.AAEL012095-PA,7159.AAEL012122-PA,7159.AAEL012943-PA,7159.AAEL013236-PA,7159.AAEL014325-PA	AAEL000270,AAEL002401,AAEL002508,AAEL002906,AAEL003431,AAEL003871,AAEL004563,AAEL004733,AAEL006061,AAEL006315,AAEL006441,AAEL007049,AAEL008770,AAEL010087,AAEL012095,AAEL012122,AAEL012943,AAEL013236,AAEL014325
aag03060	Protein export	7	20	1.04	0.0001	7159.AAEL000947-PA,7159.AAEL003377-PA,7159.AAEL003418-PA,7159.AAEL004603-PA,7159.AAEL004914-PA,7159.AAEL010060-PA,7159.AAEL017349-PA	AAEL000947,AAEL003377,AAEL003418,AAEL004603,AAEL004914,AAEL010060,AAEL017349-PA
aag04141	Protein processing in endoplasmic reticulum	16	106	0.67	1.14e-05	7159.AAEL000641-PA,7159.AAEL000807-PA,7159.AAEL001005-PA,7159.AAEL001432-PA,7159.AAEL002174-PA,7159.AAEL002183-PA,7159.AAEL010012-PA,7159.AAEL010032-PA,7159.AAEL010065-PA,7159.AAEL010585-PA,7159.AAEL011708-PA,7159.AAEL012827-PA,7159.AAEL013320-PA,7159.AAEL014843-PA,7159.AAEL017263-PA,7159.AAEL017349-PA	AAEL000641,AAEL000807,AAEL001005,AAEL001432,AAEL002174,AAEL002183,AAEL010012,AAEL010032,AAEL010065,AAEL010585,AAEL011708,AAEL012827,AAEL013320,AAEL014843,AAEL017263-PA,AAEL017349-PA
aag00620	Pyruvate metabolism	8	30	0.92	0.00012	7159.AAEL000006-PC,7159.AAEL000080-PA,7159.AAEL006634-PA,7159.AAEL008166-PA,7159.AAEL008167-PB,7159.AAEL011756-PA,7159.AAEL012014-PA,7159.AAEL014080-PA	AAEL000006,AAEL000080,AAEL006634,AAEL008166,AAEL008167,AAEL011756,AAEL012014,AAEL014080
aag00600	Sphingolipid metabolism	5	21	0.87	0.004	7159.AAEL003188-PA,7159.AAEL004580-PA,7159.AAEL004710-PB,7159.AAEL007030-PA,7159.AAEL008510-PA	AAEL003188,AAEL004580,AAEL004710,AAEL007030,AAEL008510
aag00920	Sulfur metabolism	3	8	1.07	0.0123	7159.AAEL002107-PA,7159.AAEL004457-PA,7159.AAEL009700-PB	AAEL002107,AAEL004457,AAEL009700
aag00072	Synthesis and degradation of ketone bodies	2	5	1.1	0.0443	7159.AAEL005201-PA,7159.AAEL006634-PA	AAEL005201,AAEL006634
aag00900	Terpenoid backbone biosynthesis	4	20	0.8	0.0169	7159.AAEL003497-PA,7159.AAEL005201-PA,7159.AAEL006634-PA,7159.AAEL008786-PA	AAEL003497,AAEL005201,AAEL006634,AAEL008786
aag00380	Tryptophan metabolism	8	19	1.12	1.14e-05	7159.AAEL000428-PA,7159.AAEL003993-PA,7159.AAEL004509-PA,7159.AAEL006634-PA,7159.AAEL008879-PA,7159.AAEL010146-PB,7159.AAEL011756-PA,7159.AAEL014080-PA	AAEL000428,AAEL003993,AAEL004509,AAEL006634,kh,AAEL010146,AAEL011756,AAEL014080
aag00280	Valine, leucine and isoleucine degradation	15	34	1.14	2.69e-10	7159.AAEL001134-PA,7159.AAEL002296-PA,7159.AAEL003993-PA,7159.AAEL004137-PA,7159.AAEL005201-PA,7159.AAEL006634-PA,7159.AAEL007555-PA,7159.AAEL009324-PB,7159.AAEL010146-PB,7159.AAEL010296-PA,7159.AAEL010697-PA,7159.AAEL011756-PA,7159.AAEL013967-PA,7159.AAEL014080-PA,7159.AAEL014452-PA	AAEL001134,AAEL002296,AAEL003993,AAEL004137,AAEL005201,AAEL006634,AAEL007555,AAEL009324,AAEL010146,AAEL010296,AAEL010697,AAEL011756,AAEL013967,AAEL014080,AAEL014452
aag00750	Vitamin B6 metabolism	3	4	1.37	0.0037	7159.AAEL002703-PB,7159.AAEL009601-PA,7159.AAEL012578-PA	AAEL002703,AAEL009601,AAEL012578

## Sheet: IB vs SF_Downregulated
#term ID	term description	observed gene count	background gene count	strength	false discovery rate	matching proteins in your network (IDs)	matching proteins in your network (labels)
aag00040	Pentose and glucuronate interconversions	6	25	0.89	0.0194	7159.AAEL001816-PA,7159.AAEL005617-PA,7159.AAEL009951-PA,7159.AAEL011129-PA,7159.AAEL014244-PA,7159.AAEL014246-PA	AAEL001816,UGP,AAEL009951,AAEL011129,AAEL014244,AAEL014246
aag00500	Starch and sucrose metabolism	5	20	0.91	0.0222	7159.AAEL000703-PA,7159.AAEL004221-PA,7159.AAEL005617-PA,7159.AAEL006446-PA,7159.AAEL009658-PA	AAEL000703,AAEL004221,UGP,AAEL006446,AAEL009658
aag00910	Nitrogen metabolism	4	11	1.07	0.0222	7159.AAEL008828-PA,7159.AAEL009323-PA,7159.AAEL009330-PA,7159.AAEL014768-PA	AAEL008828,AAEL009323,AAEL009330,AAEL014768
aag04140	Autophagy - animal	9	71	0.62	0.0222	7159.AAEL000924-PA,7159.AAEL002370-PB,7159.AAEL006711-PA,7159.AAEL007162-PA,7159.AAEL008823-PA,7159.AAEL009105-PA,7159.AAEL009262-PA,7159.AAEL009814-PA,7159.AAEL012137-PA	AAEL000924,AAEL002370,AAEL006711,AAEL007162,AAEL008823,AAEL009105,AAEL009262,AAEL009814,AAEL012137
aag04068	FoxO signaling pathway	7	51	0.65	0.0236	7159.AAEL004319-PA,7159.AAEL006711-PA,7159.AAEL007162-PA,7159.AAEL008696-PA,7159.AAEL008823-PA,7159.AAEL009533-PA,7159.AAEL013390-PA	AAEL004319,AAEL006711,AAEL007162,AAEL008696,AAEL008823,AAEL009533,AAEL013390

## Sheet: NB vs IB_Upregulated
#term ID	term description	observed gene count	background gene count	strength	false discovery rate	matching proteins in your network (IDs)	matching proteins in your network (labels)
aag03030	DNA replication	10	34	1.12	2.08e-06	7159.AAEL000999-PA,7159.AAEL002810-PA,7159.AAEL004698-PA,7159.AAEL007007-PA,7159.AAEL007581-PA,7159.AAEL009465-PA,7159.AAEL010086-PA,7159.AAEL011811-PA,7159.AAEL012545-PA,7159.AAEL012546-PA	AAEL000999,AAEL002810,AAEL004698,AAEL007007,AAEL007581,AAEL009465,AAEL010086,AAEL011811,PCNA,AAEL012546
aag00240	Pyrimidine metabolism	9	68	0.77	0.0016	7159.AAEL004698-PA,7159.AAEL006033-PA,7159.AAEL007496-PA,7159.AAEL010644-PA,7159.AAEL010691-PA,7159.AAEL011701-PA,7159.AAEL012154-PA,7159.AAEL012973-PA,7159.AAEL013305-PA	AAEL004698,AAEL006033,AAEL007496,RNR1,RNR2,AAEL011701,AAEL012154,AAEL012973,AAEL013305
aag01100	Metabolic pathways	33	716	0.31	0.0027	7159.AAEL000004-PA,7159.AAEL000064-PA,7159.AAEL002483-PA,7159.AAEL002510-PA,7159.AAEL002972-PA,7159.AAEL004221-PA,7159.AAEL004460-PA,7159.AAEL004698-PA,7159.AAEL006033-PA,7159.AAEL006446-PA,7159.AAEL006836-PA,7159.AAEL007496-PA,7159.AAEL007895-PA,7159.AAEL008037-PA,7159.AAEL008160-PA,7159.AAEL008773-PA,7159.AAEL009507-PA,7159.AAEL009691-PA,7159.AAEL010437-PA,7159.AAEL010602-PA,7159.AAEL010644-PA,…	AAEL000004,DCE,AAEL002483,AAEL002510,AAEL002972,AAEL004221,AAEL004460,AAEL004698,AAEL006033,AAEL006446,AAEL006836,AAEL007496,AAEL007895,AAEL008037,AAEL008160,AAEL008773,AAEL009507,AAEL009691,AAEL010437,AAEL010602,RNR1,RNR2,AAEL010766,AAEL011973,AAEL012154,AAEL012973,AAEL013211,AAEL013305,AAEL013431,AAEL013967,AAEL013979,AAEL014238,AAEL017029-PA
aag04512	ECM-receptor interaction	3	10	1.13	0.0456	7159.AAEL003658-PA,7159.AAEL005187-PA,7159.AAEL008773-PA	AAEL003658,AAEL005187,AAEL008773

## Sheet: NB vs IB_Downregulated
#term ID	term description	observed gene count	background gene count	strength	false discovery rate	matching proteins in your network (IDs)	matching proteins in your network (labels)
aag04215	Apoptosis - multiple species	2	18	1.41	0.0425	7159.AAEL003439-PA,7159.AAEL003444-PA	CASPS18,CASPS19
