# Supplementary material for: Blood Meals With Active and Heat-Inactivated Serum Modifies the Gene Expression and Microbiome of Aedes albopictus
Source: Front Microbiol. 2021 Sep 9;12:724345. doi: 10.3389/fmicb.2021.724345 (PMC8458951; doi:10.3389/fmicb.2021.724345)
Supplement: Supplementary Figure 1 — Virome classification of Ae. albopictus samples using DIAMOND and the lowest common ancestor (LCA) approach, with results visualized by Krona. Normalized abundance of viral reads aligning to the indicated virus species. [file Data_Sheet_1.zip › Table 2.XLSX]

## Sheet: Hoja1
Supplementary table. List of primers used in the RT-qPCR assays
Organism	Gene	Primer	Sequence (5’→3’)
Aedes albopictus	AALF001757	AALF001757-F	TCCAAGGGTTACGTTTCCTG
		AALF001757-R	AATGTAGCACTCGGTGATGG
	AALF004052	AALF004052-F	TCGGTTGGAATCTGTGTGATAG
		AALF004052-R	CTGTGTTCCAGGCGTAAAGA
	AALF004318	AALF004318-F	CCTTCGACAGGGATAACGATAAG
		AALF004318-R	ACCTATTGATTCCGGTTCCAC
	AALF008822	AALF008822-F	TCGCATTGGTTTCCCTCTAC
		AALF008822-R	ATTCCGAAGGATCCACCATATC
	AALF010682	AALF010682-F	ATAACTTGCCGTGCATCTATCT
		AALF010682-R	TCCTTCCGAAGTGCATCTTATC
	AALF011004	AALF011004-R	TATCTACGAGGGACGAGGATTC
		AALF011004-F	CGTCCAATCTCCGATCATACAA
	AALF011200	AALF011200-F	TCGGTTGGAATCTGTGTGATAG
		AALF011200-R	CTGTGTTCCAGGCGTAAAGA
	AALF012673	AALF012673-F	GTTAGCGATCCTCTCACGATTG
		AALF012673-R	ACCTCCAAGCCGTTGATTAC
	RP49	RP49-F	AGTCGGACCGCTATGACAAG
		RP49-R	GACGTTGTGGACCAGGAACT
Wolbachia sp.	GroEL	groEL-F	TCCTTATCACCATTTGCAGAGAT
		groEL-R	CGGAATACAGAAGGCGAAAGA
